# Supplementary material for: FTO Alleviates CdCl2-Induced Apoptosis and Oxidative Stress via the AKT/Nrf2 Pathway in Bovine Granulosa Cells
Source: Int J Mol Sci. 2022 Apr 29;23(9):4948. doi: 10.3390/ijms23094948 (PMC9101166; doi:10.3390/ijms23094948)
Supplement: Supplementary file 1 [file ijms-23-04948-s001.zip]

Archive with 1 entries (1 files):
- ijms-1696744-supplementary.pdf
